# Supplementary material for: Ectopic Expression of a Maize Gene ZmDUF1645 in Rice Increases Grain Length and Yield, but Reduces Drought Stress Tolerance
Source: Int J Mol Sci. 2023 Jun 6;24(12):9794. doi: 10.3390/ijms24129794 (PMC10298434; doi:10.3390/ijms24129794)
Supplement: Supplementary file 1 [file ijms-24-09794-s001.zip]

Archive with 1 entries (1 files):
- ijms-2415714-supplementary.pdf
